# Supplementary material for: Relationship between intraocular pressure lowering effect and chemical structure of imidazo[1,2-a]benzimidazole and pyrimido[1,2-a]benzimidazole derivatives
Source: Data Brief. 2018 Mar 6;18:340–7. doi: 10.1016/j.dib.2018.02.067 (PMC5995800; doi:10.1016/j.dib.2018.02.067)
Supplement: Supplementary file 2 — Supplementary material [file mmc2.zip]

Archive with 5 entries (4 files):
- Suppl/
- Suppl/Data for Networks IOPout HTin v02.xls
- Suppl/Networks IOPout HTin.stw
- Suppl/Pharmacophores IOP High 5e-2.txt
- Suppl/SANN_PMML_Code_Data for Networks IOPout_HTin-34.xml
