# Supplementary material for: Relationship between intraocular pressure lowering effect and chemical structure of imidazo[1,2-a]benzimidazole and pyrimido[1,2-a]benzimidazole derivatives
Source: Data Brief. 2018 Mar 6;18:340–7. doi: 10.1016/j.dib.2018.02.067 (PMC5995800; doi:10.1016/j.dib.2018.02.067)
Supplement: Supplementary file 2 — Supplementary material [file mmc2.zip › Suppl/Data for Networks IOPout HTin v02.xls]

## Sheet: Data for Networks
Code	IOP Cluster	ED20 mg/kg	Index	ED20 mcM/kg	Level
RU-0185	0	6.6	2	12.5428	1
RU-0238	0	22.4	1	51.924	1
RU-0239	0	19	1	43.8495	1
RU-0243	0	11.7	1	25.468	1
RU-0244	0	15	1	32.5098	1
RU-0247	1	11.22	1	26.0083	1
RU-0850	0	19.95	1	39.7648	1
RU-0284	1	7.4	2	17.6485	1
RU-0412	1	17.8	1	43.1724	1
RU-0437	0	7	2	15.0408	1
RU-0438	0	8.9	2	14.2059	1
RU-0441	1	3.62	3	8.16603	1
RU-0477	1	4.3	2	8.20298	1
RU-0487	0	12	1	23.8001	1
RU-0490	0	5.6	2	11.7302	1
RU-0519	0	2.5	3	3.9507	2
RU-0551	1	5.1	2	16.441	1
RU-0554	0	13.1	1	29.359	1
RU-0555	1	5.3	2	14.755	1
RU-0576	0	3.23	3	6.65431	2
RU-0615	1	11.7	1	26.1511	1
RU-0616	0	51.2	0	113.955	0
RU-0828	0	9.5	2	28.8578	1
RU-0829	0	25.1	0	73.5639	0
RU-0832	0	6.9	2	17.9081	1
RU-0839	1	3.8	3	12.6793	1
RU-0842	0	1.3	3	3.61915	2
