# Supplementary material for: Relationship between intraocular pressure lowering effect and chemical structure of imidazo[1,2-a]benzimidazole and pyrimido[1,2-a]benzimidazole derivatives
Source: Data Brief. 2018 Mar 6;18:340–7. doi: 10.1016/j.dib.2018.02.067 (PMC5995800; doi:10.1016/j.dib.2018.02.067)
Supplement: Supplementary file 2 — Supplementary material [file mmc2.zip › Suppl/Pharmacophores IOP High 5e-2.txt]

Significant fitures of presence and absence of activity

Data set: Azole Bases IOP
Number of activity types -  1

Activity: High IOP
Active compounds   -     9
Inactive compounds -    19
Threshold of significance ..... 5.00E-002

Significant fitures of presence of activity - 34
-----------------------------------------------------
  SD1  | LD |  SD2  | BD |  Pa   |  Pn   |  Pr
-----------------------------------------------------
           1               0.2245  0.2164  3.79E-002
          -1               0.2473  0.2220  1.58E-002
                     ...1  0.3113  0.2833  1.41E-002
                     p..1  0.0310  0.0222  4.73E-002
-N<        1               0.0600  0.0573  4.69E-002
-N<        2               0.0682  0.0676  4.72E-002
>N+=       1               0.0025  0.0003  2.86E-002
>N+=       2               0.0031  0.0003  1.03E-002
>N+=       3               0.0025  0.0003  2.86E-002
>S         2               0.0031  0.0003  1.03E-002
-C(Ar)<   -1               0.0675  0.0673  4.75E-002
Cyc06     -1               0.0269  0.0213  3.55E-002
>N+=         -C(Ar)<       0.0094  0.0005  4.95E-004
>O           -C(Ar)<       0.0247  0.0163  3.82E-002
=NH                  p..1  0.0025  0.0003  2.81E-002
-N<                  ...1  0.0532  0.0449  2.41E-002
-N<                  .A.1  0.0595  0.0568  4.74E-002
-N=                  ...0  0.0057  0.0024  3.81E-002
>N+=                 ...0  0.0025  0.0003  2.81E-002
>N+=                 .a.0  0.0032  0.0003  1.01E-002
>N+=                 .A.1  0.0025  0.0003  2.81E-002
>O                   .A.1  0.0120  0.0070  2.60E-002
>S                   ...0  0.0025  0.0003  2.81E-002
>S                   .a.0  0.0032  0.0003  1.01E-002
>C=                  ...1  0.0101  0.0062  4.37E-002
-C(Ar)<              ...1  0.0925  0.0923  4.14E-002
Cyc06                ...0  0.0304  0.0227  2.02E-002
CycAr06              ...1  0.0754  0.0725  4.28E-002
           1         ...1  0.1049  0.0951  4.20E-002
          -1         ...0  0.0550  0.0429  3.24E-002
          -1         ...1  0.1816  0.1750  4.09E-002
>N+=       2 -C(Ar)<       0.0041  0.0005  3.74E-002
Cyc06     -1         ...0  0.0245  0.0204  4.77E-002
>N+=         -C(Ar)< .A.1  0.0043  0.0005  3.54E-002
-----------------------------------------------------

Significant fitures of absence of activity - 39
-----------------------------------------------------
  SD1  | LD |  SD2  | BD |  Pa   |  Pn   |  Pr
-----------------------------------------------------
           2               0.2204  0.2214  4.18E-002
           3               0.1438  0.1471  4.83E-002
           4               0.0833  0.0943  4.18E-002
                     ...0  0.2049  0.2133  3.83E-002
                     .a.1  0.1725  0.1767  4.45E-002
                     .A.1  0.2102  0.2200  3.66E-002
                     pA.1  0.0040  0.0133  1.80E-002
-CH3       2               0.0044  0.0083  4.25E-002
>C(<)      1               0.0269  0.0323  4.09E-002
-C(Ar)<    5               0.0113  0.0156  4.91E-002
-N<          -C(Ar)<       0.1943  0.1966  4.11E-002
-OH          -C(Ar)<       0.0012  0.0089  1.04E-002
=O           -C(Ar)<       0.0059  0.0184  4.43E-003
>PH<         -C(Ar)<       0.0012  0.0110  2.89E-003
-Cl          -C(Ar)<       0.0012  0.0079  1.94E-002
-CH3         -C(Ar)<       0.0012  0.0068  3.57E-002
>C=          -C(Ar)<       0.0059  0.0184  4.43E-003
-C(Ar)<      CycAr06       0.1154  0.1264  3.66E-002
-N<                  ...0  0.0551  0.0582  4.72E-002
-OH                  .A.1  0.0006  0.0046  1.26E-002
=O                   pA.1  0.0019  0.0065  1.52E-002
-Cl                  ...0  0.0006  0.0076  3.99E-004
-Cl                  .A.1  0.0006  0.0046  1.26E-002
>C=                  .A.1  0.0019  0.0065  1.52E-002
>C(<)                ...0  0.0709  0.0742  4.26E-002
-C(Ar)<              .a.1  0.0551  0.0574  4.95E-002
-C(Ar)<              .A.1  0.0861  0.0928  3.12E-002
-C(Ar)<              pA.1  0.0006  0.0046  1.26E-002
           1         ...0  0.0575  0.0663  5.00E-002
           2         ...0  0.0550  0.0647  4.64E-002
-C(Ar)<   -1 CycAr06       0.0919  0.1006  3.98E-002
>C(<)      1         ...0  0.0245  0.0310  2.83E-002
-C(Ar)<   -1         ...1  0.0616  0.0646  4.32E-002
=O           -C(Ar)< pA.1  0.0011  0.0085  8.11E-003
-Cl          -C(Ar)< .A.1  0.0011  0.0060  4.06E-002
>C=          -C(Ar)< .A.1  0.0011  0.0085  8.11E-003
-C(Ar)<      CycAr06 ...1  0.1002  0.1067  4.51E-002
-C(Ar)<      CycAr06 .A.1  0.0011  0.0075  1.56E-002
-C(Ar)<   -1 CycAr06 ...1  0.0875  0.0982  3.30E-002
-----------------------------------------------------
