# Supplementary material for: Relationship between intraocular pressure lowering effect and chemical structure of imidazo[1,2-a]benzimidazole and pyrimido[1,2-a]benzimidazole derivatives
Source: Data Brief. 2018 Mar 6;18:340–7. doi: 10.1016/j.dib.2018.02.067 (PMC5995800; doi:10.1016/j.dib.2018.02.067)
Supplement: Supplementary file 2 — Supplementary material [file mmc2.zip › Suppl/SANN_PMML_Code_Data for Networks IOPout_HTin-34.xml]

<?xml version="1.0" encoding="UTF-8"?>
<PMML version="3.0"><Header copyright="Copyright (c) StatSoft, Inc. All Rights Reserved."><Application name="STATISTICA Automated Neural Networks (SANN)" version="2.0"/></Header><DataDictionary numberOfFields="5"><DataField name="IOP Cluster" optype="categorical"><Value value="0"/><Value value="1"/></DataField><DataField name="ED20 mg/kg" optype="continuous"/><DataField name="Index" optype="continuous"/><DataField name="ED20 mcM/kg" optype="continuous"/><DataField name="Level" optype="continuous"/></DataDictionary><NeuralNetwork modelName="Data for Networks IOPout__MLP 4-3-2" functionName="classification"><MiningSchema><MiningField name="IOP Cluster" usageType="predicted"/><MiningField name="ED20 mg/kg" lowValue="2.500000" highValue="51.200000"/><MiningField name="Index" lowValue="0.000000" highValue="3.000000"/><MiningField name="ED20 mcM/kg" lowValue="3.950695" highValue="113.955041"/><MiningField name="Level" lowValue="0.000000" highValue="2.000000"/></MiningSchema><NeuralInputs numberOfInputs="4"><NeuralInput id="0"><DerivedField><NormContinuous field="ED20 mg/kg" shift="-2.60521042084168e-002" scale="2.00400801603206e-002"><LinearNorm orig="2.50000000000000e+000" norm="0.000000"/><LinearNorm orig="5.12000000000000e+001" norm="1.000000"/></NormContinuous></DerivedField></NeuralInput><NeuralInput id="1"><DerivedField><NormContinuous field="Index" shift="-0.00000000000000e+000" scale="3.33333333333333e-001"><LinearNorm orig="0.00000000000000e+000" norm="0.000000"/><LinearNorm orig="3.00000000000000e+000" norm="1.000000"/></NormContinuous></DerivedField></NeuralInput><NeuralInput id="2"><DerivedField><NormContinuous field="ED20 mcM/kg" shift="-3.28012377189805e-002" scale="9.06323429896754e-003"><LinearNorm orig="3.95069532237674e+000" norm="0.000000"/><LinearNorm orig="1.13955041175161e+002" norm="1.000000"/></NormContinuous></DerivedField></NeuralInput><NeuralInput id="3"><DerivedField><NormContinuous field="Level" shift="-0.00000000000000e+000" scale="5.00000000000000e-001"><LinearNorm orig="0.00000000000000e+000" norm="0.000000"/><LinearNorm orig="2.00000000000000e+000" norm="1.000000"/></NormContinuous></DerivedField></NeuralInput></NeuralInputs><NeuralLayer numberOfNeurons="3" activationFunction="tanh"><Neuron id="4" bias="-2.25754579364633e-002"><Con from="0" weight="2.21295976109278e+001"/><Con from="1" weight="-3.82433419757306e+000"/><Con from="2" weight="-1.04894185961143e+001"/><Con from="3" weight="4.82358262834845e+000"/></Neuron><Neuron id="5" bias="2.33899857479773e-001"><Con from="0" weight="-3.86418915120679e+001"/><Con from="1" weight="-1.38804716007993e+001"/><Con from="2" weight="3.31805631714226e+001"/><Con from="3" weight="9.18850362434882e+000"/></Neuron><Neuron id="6" bias="3.45468634552119e+000"><Con from="0" weight="-2.03606901388752e+001"/><Con from="1" weight="8.42416507259785e+000"/><Con from="2" weight="2.67575388666222e+000"/><Con from="3" weight="1.92349396923988e+001"/></Neuron></NeuralLayer><NeuralLayer numberOfNeurons="2" normalizationMethod="softmax"><Neuron id="7" bias="2.37455844578730e-001"><Con from="4" weight="4.90153666050124e+000"/><Con from="5" weight="-5.36485383880632e+000"/><Con from="6" weight="-7.28339334113914e+000"/></Neuron><Neuron id="8" bias="-1.85167281457955e-001"><Con from="4" weight="-4.86245556804468e+000"/><Con from="5" weight="5.26382358790112e+000"/><Con from="6" weight="7.35606893496332e+000"/></Neuron></NeuralLayer><NeuralOutputs numberOfOutputs="2"><NeuralOutput outputNeuron="7"><DerivedField optype="categorical"><NormDiscrete field="IOP Cluster" value="0"/></DerivedField></NeuralOutput><NeuralOutput outputNeuron="8"><DerivedField optype="categorical"><NormDiscrete field="IOP Cluster" value="1"/></DerivedField></NeuralOutput></NeuralOutputs></NeuralNetwork></PMML>
